# Supplementary material for: The GIST of it all: management of gastrointestinal stromal tumors (GIST) from the first steps to tailored therapy. A bibliometric analysis
Source: Langenbecks Arch Surg. 2024 Mar 14;409(1):95. doi: 10.1007/s00423-024-03271-6 (PMC10937785; doi:10.1007/s00423-024-03271-6)
Supplement: Supplementary file 2 — Supplementary file2 (XLSX 53 KB) [file 423_2024_3271_MOESM2_ESM.xlsx]

## Sheet: Supplementary_Table_1
Supplementary Table 1: General information about included studies and number of published studies regarding GIST per year from 1984-2022.
General information about included GIST-related studies			Number of published GIST-related studies per year
Item	Value		Year	Number of articles
Timespan	1984-2022		1984	1
Sources (Journals)	931		1987	2
Documents	5040		1988	1
Annual Growth Rate (%)	6.61		1989	1
Document Average Age	9.44		1991	3
Average citations per document	29.62		1992	3
Average citations per year per document	2.192		1993	1
References	44164		1994	5
Authors	19825		1995	8
Author appearances	36358		1996	6
Authors of single-authored documents	105		1997	6
Single-authored documents	136		1998	19
Documents per author	0.254		1999	16
Co-authors per document	7.21		2000	33
International co-authorships (%)	14.31		2001	43
			2002	60
			2003	84
			2004	99
			2005	135
			2006	165
			2007	194
			2008	208
			2009	204
			2010	226
			2011	235
			2012	274
			2013	286
			2014	272
			2015	295
			2016	269
			2017	298
			2018	273
			2019	317
			2020	360
			2021	344
			2022	294

## Sheet: Supplementary_Table_2
Supplementary Table 2: Overview on scientific production, total number of published article, and total/average article citations per country as well as frequencies of collaborations between countries regarding GIST-research.
Total article numbers (author appearances per country affiliation)				Total article numbers (country of corresponding author)						Total article citations				Average article citations					Country collaborations
Rank	Country	Frequency		Rank	Country	Articles	SCP	MCP		Rank	Country	Total Citations		Rank	Country	Average Article Citations			From	To	Frequency
1	USA	3854		1	USA	1056	859	197		1	USA	70973		1	FINLAND	126.28			USA	GERMANY	84
2	CHINA	3082		2	CHINA	1004	938	66		2	JAPAN	15891		2	ICELAND	102			USA	CHINA	61
3	JAPAN	2076		3	JAPAN	636	605	31		3	CHINA	9894		3	SWEDEN	88.44			USA	ITALY	55
4	ITALY	1309		4	ITALY	332	280	52		4	GERMANY	7401		4	USA	67.21			USA	BELGIUM	49
5	GERMANY	974		5	KOREA	227	213	14		5	ITALY	6140		5	BELGIUM	53.71			USA	FINLAND	43
6	FRANCE	902		6	GERMANY	217	152	65		6	FINLAND	4546		6	FRANCE	38.24			USA	JAPAN	42
7	SOUTH KOREA	792		7	TURKEY	157	155	2		7	FRANCE	4436		7	NORWAY	36.52			USA	FRANCE	40
8	SPAIN	462		8	INDIA	138	134	4		8	KOREA	3918		8	IRELAND	34.71			ITALY	GERMANY	37
9	TURKEY	460		9	FRANCE	116	78	38		9	BELGIUM	3330		9	GERMANY	34.11			ITALY	FRANCE	36
10	POLAND	330		10	SPAIN	91	78	13		10	SWEDEN	3007		10	SWITZERLAND	32.54			GERMANY	FRANCE	35
11	NETHERLANDS	322		11	UNITED KINGDOM	74	53	21		11	UNITED KINGDOM	1703		11	SINGAPORE	27.7			GERMANY	BELGIUM	34
12	BELGIUM	318		12	GREECE	68	59	9		12	SPAIN	1608		12	CANADA	26.36			POLAND	BELGIUM	33
13	UK	288		13	POLAND	68	50	18		13	CANADA	1397		13	JAPAN	24.99			FRANCE	BELGIUM	31
14	INDIA	276		14	BELGIUM	62	30	32		14	NETHERLANDS	1388		14	UNITED KINGDOM	23.01			USA	CANADA	31
15	CANADA	235		15	NETHERLANDS	61	41	20		15	POLAND	1146		15	NETHERLANDS	22.75			USA	SPAIN	30
16	GREECE	204		16	CANADA	53	48	5		16	TURKEY	949		16	QATAR	21.67			USA	UNITED KINGDOM	30
17	ROMANIA	194		17	BRAZIL	45	35	10		17	SWITZERLAND	911		17	ISRAEL	19.62			NETHERLANDS	BELGIUM	29
18	AUSTRALIA	170		18	ROMANIA	45	41	4		18	SINGAPORE	831		18	ITALY	18.49			NETHERLANDS	UNITED KINGDOM	29
19	FINLAND	159		19	FINLAND	36	12	24		19	INDIA	767		19	SPAIN	17.67			GERMANY	SWITZERLAND	28
20	SWEDEN	142		20	SWEDEN	34	22	12		20	NORWAY	767		20	AUSTRALIA	17.36			USA	NETHERLANDS	28
21	AUSTRIA	136		21	AUSTRALIA	33	25	8		21	GREECE	660		21	KOREA	17.26			USA	POLAND	27
22	BRAZIL	134		22	AUSTRIA	31	25	6		22	BRAZIL	602		22	POLAND	16.85			FRANCE	NETHERLANDS	26
23	SWITZERLAND	118		23	SINGAPORE	30	26	4		23	AUSTRALIA	573		23	PORTUGAL	16.77			GERMANY	NETHERLANDS	26
24	SINGAPORE	108		24	SWITZERLAND	28	18	10		24	IRELAND	486		24	ARGENTINA	16.67			GERMANY	POLAND	25
25	NORWAY	104		25	PORTUGAL	22	20	2		25	AUSTRIA	421		25	LUXEMBOURG	15.5			USA	SWITZERLAND	24
26	PORTUGAL	94		26	NORWAY	21	15	6		26	PORTUGAL	369		26	OMAN	15			GERMANY	SPAIN	23
27	CZECH REPUBLIC	76		27	SAUDI ARABIA	21	18	3		27	ISRAEL	314		27	AUSTRIA	13.58			GERMANY	UNITED KINGDOM	23
28	SAUDI ARABIA	62		28	EGYPT	20	17	3		28	ROMANIA	308		28	HUNGARY	13.56			ITALY	SPAIN	23
29	CROATIA	51		29	IRAN	16	15	1		29	ICELAND	306		29	BRAZIL	13.38			ITALY	NETHERLANDS	22
30	EGYPT	48		30	ISRAEL	16	15	1		30	EGYPT	154		30	SRI LANKA	11			FRANCE	SPAIN	20
31	ISRAEL	48		31	CZECH REPUBLIC	15	12	3		31	CZECH REPUBLIC	153		31	LITHUANIA	10.57			GERMANY	FINLAND	20
32	RUSSIA	46		32	IRELAND	14	10	4		32	HUNGARY	122		32	CZECH REPUBLIC	10.2			ITALY	BELGIUM	20
33	IRELAND	44		33	MEXICO	13	12	1		33	RUSSIA	101		33	CHINA	9.85			ITALY	POLAND	20
34	MEXICO	44		34	RUSSIA	13	8	5		34	CROATIA	89		34	GREECE	9.71			FRANCE	UNITED KINGDOM	19
35	IRAN	42		35	CROATIA	12	11	1		35	MEXICO	86		35	COLOMBIA	8.33			ITALY	UNITED KINGDOM	19
36	THAILAND	39		36	MOROCCO	11	11	0		36	THAILAND	86		36	CHILE	8			BELGIUM	UNITED KINGDOM	18
37	SLOVAKIA	36		37	NEPAL	11	11	0		37	SAUDI ARABIA	82		37	PANAMA	8			FRANCE	POLAND	18
38	NEPAL	30		38	THAILAND	11	11	0		38	IRAN	78		38	THAILAND	7.82			POLAND	NETHERLANDS	18
39	HUNGARY	29		39	TUNISIA	11	8	3		39	LITHUANIA	74		39	RUSSIA	7.77			CHINA	JAPAN	17
40	TUNISIA	29		40	HUNGARY	9	9	0		40	QATAR	65		40	EGYPT	7.7			SPAIN	BELGIUM	17
41	LEBANON	26		41	MALAYSIA	9	8	1		41	TUNISIA	54		41	CROATIA	7.42			SPAIN	NETHERLANDS	17
42	MOROCCO	25		42	LITHUANIA	7	4	3		42	ARGENTINA	50		42	ROMANIA	6.84			FINLAND	SWEDEN	15
43	LITHUANIA	22		43	SLOVAKIA	7	7	0		43	CHILE	48		43	MEXICO	6.62			JAPAN	GERMANY	14
44	MALAYSIA	21		44	CHILE	6	6	0		44	SLOVAKIA	46		44	SLOVAKIA	6.57			POLAND	UNITED KINGDOM	14
45	SERBIA	21		45	LEBANON	6	6	0		45	LUXEMBOURG	31		45	TURKEY	6.04			USA	KOREA	14
46	CHILE	20		46	SERBIA	6	5	1		46	OMAN	30		46	INDIA	5.56			BELGIUM	SWITZERLAND	13
47	ICELAND	16		47	NEW ZEALAND	5	2	3		47	PAKISTAN	26		47	DENMARK	5.33			SPAIN	UNITED KINGDOM	13
48	NIGERIA	16		48	PAKISTAN	5	3	2		48	COLOMBIA	25		48	PAKISTAN	5.2			ITALY	SWITZERLAND	12
49	DENMARK	14		49	U ARAB EMIRATES	5	3	2		49	LEBANON	25		49	SLOVENIA	5			USA	SWEDEN	12
50	NEW ZEALAND	14		50	BULGARIA	4	4	0		50	NEW ZEALAND	24		50	TUNISIA	4.91			FRANCE	AUSTRALIA	11
51	ECUADOR	13		51	KUWAIT	4	4	0		51	U ARAB EMIRATES	22		51	IRAN	4.88			FRANCE	SWITZERLAND	11
52	COLOMBIA	12		52	NIGERIA	4	4	0		52	MOROCCO	21		52	NEW ZEALAND	4.8			USA	AUSTRIA	11
53	BULGARIA	11		53	SYRIA	4	4	0		53	SERBIA	20		53	JORDAN	4.67			GERMANY	AUSTRIA	10
54	PAKISTAN	11		54	ARGENTINA	3	3	0		54	MALAYSIA	19		54	U ARAB EMIRATES	4.4			GERMANY	NORWAY	10
55	SYRIA	11		55	COLOMBIA	3	2	1		55	DENMARK	16		55	LEBANON	4.17			ITALY	AUSTRALIA	10
56	QATAR	10		56	DENMARK	3	3	0		56	JORDAN	14		56	IRAQ	4			NETHERLANDS	AUSTRALIA	10
57	KUWAIT	9		57	ICELAND	3	3	0		57	NIGERIA	12		57	MOLDOVA	4			USA	IRELAND	10
58	VIETNAM	9		58	JORDAN	3	3	0		58	NEPAL	11		58	PERU	4			USA	NORWAY	10
59	ARGENTINA	8		59	QATAR	3	1	2		59	SRI LANKA	11		59	SAUDI ARABIA	3.9			BELGIUM	AUSTRALIA	9
60	LUXEMBOURG	8		60	SOUTH AFRICA	3	3	0		60	BULGARIA	9		60	BOSNIA	3.5			CHINA	GERMANY	9
61	JORDAN	7		61	VIETNAM	3	3	0		61	PANAMA	8		61	SERBIA	3.33			FINLAND	NORWAY	9
62	SOUTH AFRICA	7		62	BOSNIA	2	0	2		62	SYRIA	8		62	NIGERIA	3			GERMANY	AUSTRALIA	9
63	BURKINA FASO	5		63	CYPRUS	2	1	1		63	BOSNIA	7		63	ECUADOR	2.5			SPAIN	POLAND	9
64	MALI	5		64	ECUADOR	2	2	0		64	SOUTH AFRICA	7		64	SOUTH AFRICA	2.33			USA	AUSTRALIA	9
65	PERU	5		65	LUXEMBOURG	2	1	1		65	VIETNAM	6		65	BULGARIA	2.25			GERMANY	SWEDEN	8
66	YEMEN	5		66	OMAN	2	2	0		66	ECUADOR	5		66	MALAYSIA	2.11			POLAND	FINLAND	8
67	BANGLADESH	4		67	BAHRAIN	1	0	1		67	KUWAIT	5		67	SYRIA	2			USA	RUSSIA	8
68	CYPRUS	4		68	BANGLADESH	1	1	0		68	SLOVENIA	5		68	VIETNAM	2			FINLAND	SWITZERLAND	7
69	OMAN	4		69	BURKINA FASO	1	1	0		69	IRAQ	4		69	JAMAICA	2			FRANCE	FINLAND	7
70	PANAMA	4		70	ETHIOPIA	1	1	0		70	MOLDOVA	4		70	SUDAN	2			NETHERLANDS	SWITZERLAND	7
71	SLOVENIA	4		71	INDONESIA	1	1	0		71	PERU	4		71	MOROCCO	1.91			UNITED KINGDOM	AUSTRALIA	7
72	TANZANIA	4		72	IRAQ	1	1	0		72	JAMAICA	2		72	KUWAIT	1.25			BRAZIL	PORTUGAL	6
73	TOGO	4		73	JAMAICA	1	1	0		73	SUDAN	2		73	NEPAL	1			GERMANY	GREECE	6
74	MONTENEGRO	3		74	MALI	1	1	0		74	BAHRAIN	1		74	BAHRAIN	1			GERMANY	KOREA	6
75	GHANA	2		75	MOLDOVA	1	1	0		75	BANGLADESH	1		75	BANGLADESH	1			ITALY	FINLAND	6
76	INDONESIA	2		76	MONTENEGRO	1	1	0		76	BURKINA FASO	1		76	BURKINA FASO	1			POLAND	NORWAY	6
77	IRAQ	2		77	PANAMA	1	1	0		77	CYPRUS	1		77	INDONESIA	1			POLAND	SWITZERLAND	6
78	JAMAICA	2		78	PERU	1	1	0		78	INDONESIA	1		78	MALI	1			SPAIN	AUSTRALIA	6
79	MOLDOVA	2		79	RWANDA	1	0	1		79	MALI	1		79	TANZANIA	1			SWEDEN	NORWAY	6
80	RWANDA	2		80	SLOVENIA	1	1	0		80	TANZANIA	1		80	TOGO	1			UNITED KINGDOM	SWITZERLAND	6
81	SRI LANKA	2		81	SRI LANKA	1	1	0		81	TOGO	1		81	CYPRUS	0.5			USA	GREECE	6
82	SUDAN	2		82	SUDAN	1	1	0		82	ETHIOPIA	0		82	ETHIOPIA	0			USA	TURKEY	6
83	UKRAINE	2		83	TANZANIA	1	1	0		83	MONTENEGRO	0		83	MONTENEGRO	0			CHINA	SWEDEN	5
84	BAHRAIN	1		84	TOGO	1	1	0		84	RWANDA	0		84	RWANDA	0			FRANCE	KOREA	5
85	BARBADOS	1		85	UKRAINE	1	1	0		85	UKRAINE	0		85	UKRAINE	0			GERMANY	CZECH REPUBLIC	5
86	COSTA RICA	1		86	YEMEN	1	1	0		86	YEMEN	0		86	YEMEN	0			ITALY	AUSTRIA	5
87	ETHIOPIA	1																	JAPAN	BELGIUM	5
																			JAPAN	ITALY	5
																			JAPAN	KOREA	5
																			POLAND	AUSTRALIA	5
																			SPAIN	FINLAND	5
																			SPAIN	SWITZERLAND	5
																			USA	EGYPT	5
																			CHINA	CANADA	4
																			CHINA	ITALY	4
																			CHINA	UNITED KINGDOM	4
																			FINLAND	EGYPT	4
																			FRANCE	CANADA	4
																			FRANCE	SWEDEN	4
																			INDIA	TUNISIA	4
																			ITALY	CZECH REPUBLIC	4
																			ITALY	KOREA	4
																			JAPAN	FRANCE	4
																			KOREA	POLAND	4
																			NETHERLANDS	SWEDEN	4
																			UNITED KINGDOM	FINLAND	4
																			UNITED KINGDOM	IRELAND	4
																			UNITED KINGDOM	SWEDEN	4
																			USA	ISRAEL	4
																			USA	PAKISTAN	4
																			USA	SINGAPORE	4
																			AUSTRALIA	SWITZERLAND	3
																			BELGIUM	DENMARK	3
																			BELGIUM	FINLAND	3
																			CHINA	SINGAPORE	3
																			FRANCE	AUSTRIA	3
																			FRANCE	CZECH REPUBLIC	3
																			GERMANY	CANADA	3
																			GERMANY	RUSSIA	3
																			ITALY	CANADA	3
																			ITALY	INDIA	3
																			ITALY	SWEDEN	3
																			JAPAN	AUSTRIA	3
																			JAPAN	FINLAND	3
																			KOREA	BELGIUM	3
																			KOREA	NETHERLANDS	3
																			KOREA	UNITED KINGDOM	3
																			NETHERLANDS	AUSTRIA	3
																			NETHERLANDS	CANADA	3
																			NETHERLANDS	DENMARK	3
																			NETHERLANDS	FINLAND	3
																			NETHERLANDS	IRELAND	3
																			SPAIN	CZECH REPUBLIC	3
																			UNITED KINGDOM	DENMARK	3
																			USA	BRAZIL	3
																			USA	CZECH REPUBLIC	3
																			USA	INDIA	3
																			AUSTRALIA	NEW ZEALAND	2
																			AUSTRALIA	SINGAPORE	2
																			BELGIUM	CANADA	2
																			BELGIUM	CZECH REPUBLIC	2
																			BELGIUM	NORWAY	2
																			CANADA	AUSTRALIA	2
																			CANADA	NORWAY	2
																			CANADA	SAUDI ARABIA	2
																			CHINA	AUSTRALIA	2
																			CHINA	DENMARK	2
																			CHINA	FINLAND	2
																			CHINA	KOREA	2
																			CHINA	NORWAY	2
																			CHINA	SPAIN	2
																			CZECH REPUBLIC	SLOVAKIA	2
																			EGYPT	QATAR	2
																			FINLAND	CZECH REPUBLIC	2
																			FRANCE	DENMARK	2
																			FRANCE	GREECE	2
																			FRANCE	HUNGARY	2
																			GERMANY	BRAZIL	2
																			GERMANY	CROATIA	2
																			GERMANY	HUNGARY	2
																			GERMANY	IRELAND	2
																			GERMANY	LITHUANIA	2
																			GERMANY	SERBIA	2
																			GREECE	CYPRUS	2
																			GREECE	SWEDEN	2
																			INDIA	AUSTRALIA	2
																			ITALY	ARGENTINA	2
																			ITALY	LITHUANIA	2
																			ITALY	ROMANIA	2
																			JAPAN	CANADA	2
																			JAPAN	INDIA	2
																			JAPAN	POLAND	2
																			JAPAN	RUSSIA	2
																			JAPAN	SPAIN	2
																			JAPAN	SWEDEN	2
																			KOREA	INDIA	2
																			KOREA	SPAIN	2
																			NETHERLANDS	BRAZIL	2
																			NORWAY	CZECH REPUBLIC	2
																			NORWAY	DENMARK	2
																			POLAND	CZECH REPUBLIC	2
																			ROMANIA	HUNGARY	2
																			SAUDI ARABIA	EGYPT	2
																			SPAIN	CANADA	2
																			SPAIN	CHILE	2
																			SPAIN	ECUADOR	2
																			SPAIN	SWEDEN	2
																			SWEDEN	SWITZERLAND	2
																			TURKEY	UNITED KINGDOM	2
																			UNITED KINGDOM	AUSTRIA	2
																			UNITED KINGDOM	CANADA	2
																			UNITED KINGDOM	CZECH REPUBLIC	2
																			UNITED KINGDOM	GREECE	2
																			UNITED KINGDOM	MALAYSIA	2
																			USA	ARGENTINA	2
																			USA	CHILE	2
																			USA	COLOMBIA	2
																			USA	MEXICO	2
																			USA	PORTUGAL	2
																			USA	U ARAB EMIRATES	2
																			ARGENTINA	COSTA RICA	1
																			ARGENTINA	PERU	1
																			AUSTRALIA	FINLAND	1
																			AUSTRALIA	IRAQ	1
																			AUSTRALIA	THAILAND	1
																			AUSTRIA	CYPRUS	1
																			AUSTRIA	IRELAND	1
																			BELGIUM	GREECE	1
																			BELGIUM	HUNGARY	1
																			BELGIUM	INDIA	1
																			BELGIUM	IRELAND	1
																			BELGIUM	ROMANIA	1
																			BELGIUM	RUSSIA	1
																			BRAZIL	ARGENTINA	1
																			BRAZIL	CHILE	1
																			BRAZIL	COSTA RICA	1
																			BRAZIL	MEXICO	1
																			BRAZIL	PERU	1
																			CANADA	AUSTRIA	1
																			CANADA	BRAZIL	1
																			CANADA	CHILE	1
																			CANADA	FINLAND	1
																			CANADA	SWITZERLAND	1
																			CHILE	ARGENTINA	1
																			CHILE	COSTA RICA	1
																			CHILE	ECUADOR	1
																			CHILE	PERU	1
																			CHINA	AUSTRIA	1
																			CHINA	BELGIUM	1
																			CHINA	CHILE	1
																			CHINA	INDIA	1
																			CHINA	IRELAND	1
																			CHINA	ISRAEL	1
																			CHINA	POLAND	1
																			CHINA	ROMANIA	1
																			CHINA	SERBIA	1
																			CHINA	TURKEY	1
																			CZECH REPUBLIC	CROATIA	1
																			CZECH REPUBLIC	HUNGARY	1
																			CZECH REPUBLIC	IRELAND	1
																			EGYPT	ISRAEL	1
																			EGYPT	LEBANON	1
																			FINLAND	AUSTRIA	1
																			FINLAND	CYPRUS	1
																			FINLAND	HUNGARY	1
																			FINLAND	IRELAND	1
																			FINLAND	NIGERIA	1
																			FINLAND	SLOVAKIA	1
																			FRANCE	ARGENTINA	1
																			FRANCE	BRAZIL	1
																			FRANCE	CHILE	1
																			FRANCE	COSTA RICA	1
																			FRANCE	CYPRUS	1
																			FRANCE	INDIA	1
																			FRANCE	IRELAND	1
																			FRANCE	MEXICO	1
																			FRANCE	PERU	1
																			FRANCE	ROMANIA	1
																			GERMANY	ARGENTINA	1
																			GERMANY	CHILE	1
																			GERMANY	COSTA RICA	1
																			GERMANY	CYPRUS	1
																			GERMANY	DENMARK	1
																			GERMANY	EGYPT	1
																			GERMANY	INDIA	1
																			GERMANY	LUXEMBOURG	1
																			GERMANY	MEXICO	1
																			GERMANY	NEW ZEALAND	1
																			GERMANY	NIGERIA	1
																			GERMANY	PERU	1
																			GERMANY	PORTUGAL	1
																			GERMANY	ROMANIA	1
																			GERMANY	TURKEY	1
																			GREECE	AUSTRIA	1
																			GREECE	FINLAND	1
																			GREECE	HUNGARY	1
																			GREECE	SWITZERLAND	1
																			INDIA	CANADA	1
																			INDIA	MALAYSIA	1
																			INDIA	SINGAPORE	1
																			INDIA	U ARAB EMIRATES	1
																			ITALY	BARBADOS	1
																			ITALY	BRAZIL	1
																			ITALY	BULGARIA	1
																			ITALY	CHILE	1
																			ITALY	COSTA RICA	1
																			ITALY	CROATIA	1
																			ITALY	CYPRUS	1
																			ITALY	DENMARK	1
																			ITALY	GREECE	1
																			ITALY	HUNGARY	1
																			ITALY	IRELAND	1
																			ITALY	ISRAEL	1
																			ITALY	MALAYSIA	1
																			ITALY	MEXICO	1
																			ITALY	NEW ZEALAND	1
																			ITALY	PERU	1
																			ITALY	SINGAPORE	1
																			ITALY	SLOVAKIA	1
																			ITALY	TURKEY	1
																			JAPAN	CZECH REPUBLIC	1
																			JAPAN	MALAYSIA	1
																			JAPAN	NETHERLANDS	1
																			JAPAN	NORWAY	1
																			JAPAN	ROMANIA	1
																			JAPAN	SINGAPORE	1
																			JAPAN	THAILAND	1
																			JAPAN	UNITED KINGDOM	1
																			KOREA	AUSTRALIA	1
																			KOREA	CANADA	1
																			KOREA	SINGAPORE	1
																			KOREA	TURKEY	1
																			MEXICO	ARGENTINA	1
																			MEXICO	CHILE	1
																			MEXICO	COSTA RICA	1
																			MEXICO	ECUADOR	1
																			MEXICO	PERU	1
																			NETHERLANDS	ARGENTINA	1
																			NETHERLANDS	CHILE	1
																			NETHERLANDS	COSTA RICA	1
																			NETHERLANDS	CYPRUS	1
																			NETHERLANDS	GREECE	1
																			NETHERLANDS	INDIA	1
																			NETHERLANDS	MEXICO	1
																			NETHERLANDS	NEW ZEALAND	1
																			NETHERLANDS	PERU	1
																			NORWAY	CROATIA	1
																			NORWAY	NIGERIA	1
																			PERU	COSTA RICA	1
																			POLAND	BULGARIA	1
																			POLAND	CANADA	1
																			POLAND	DENMARK	1
																			POLAND	INDIA	1
																			POLAND	IRELAND	1
																			POLAND	NIGERIA	1
																			SINGAPORE	MALAYSIA	1
																			SPAIN	ARGENTINA	1
																			SPAIN	AUSTRIA	1
																			SPAIN	BRAZIL	1
																			SPAIN	COSTA RICA	1
																			SPAIN	CYPRUS	1
																			SPAIN	GREECE	1
																			SPAIN	HUNGARY	1
																			SPAIN	MEXICO	1
																			SPAIN	NORWAY	1
																			SPAIN	PERU	1
																			SPAIN	PORTUGAL	1
																			SPAIN	SLOVAKIA	1
																			SWEDEN	ARGENTINA	1
																			SWEDEN	AUSTRIA	1
																			SWEDEN	BRAZIL	1
																			SWEDEN	CHILE	1
																			SWEDEN	COSTA RICA	1
																			SWEDEN	CYPRUS	1
																			SWEDEN	MEXICO	1
																			SWEDEN	PERU	1
																			SWEDEN	SERBIA	1
																			SWITZERLAND	DENMARK	1
																			SWITZERLAND	EGYPT	1
																			TURKEY	NETHERLANDS	1
																			TURKEY	POLAND	1
																			TURKEY	U ARAB EMIRATES	1
																			UNITED KINGDOM	BAHRAIN	1
																			UNITED KINGDOM	BRAZIL	1
																			UNITED KINGDOM	CROATIA	1
																			UNITED KINGDOM	CYPRUS	1
																			UNITED KINGDOM	ISRAEL	1
																			UNITED KINGDOM	JORDAN	1
																			UNITED KINGDOM	NORWAY	1
																			UNITED KINGDOM	SAUDI ARABIA	1
																			UNITED KINGDOM	SRI LANKA	1
																			USA	COSTA RICA	1
																			USA	DENMARK	1
																			USA	GHANA	1
																			USA	HUNGARY	1
																			USA	IRAN	1
																			USA	NIGERIA	1
																			USA	PERU	1
																			USA	ROMANIA	1
																			USA	RWANDA	1
																			USA	SERBIA	1
																			USA	SLOVAKIA	1
																			USA	SOUTH AFRICA	1
																			USA	THAILAND	1

## Sheet: Supplementary_Table_3
Supplementary Table 3: Total number of published articles, article citations related to GIST by total citations and total citations per year as well as journals publishing the most articles related to GIST between 1984 and 2022 (top 100).
Total article number				Total citations				Total citations per year				Journal	Number of articles
Rank	Authors	Articles		Manuscript	DOI	Total Citations		Manuscript	DOI	Total citations per year		WORLD JOURNAL OF GASTROENTEROLOGY	121
1	HEINRICH MC	85		HIROTA S, 1998, SCIENCE	10.1126/science.279.5350.577	3264		DEMETRI GD, 2002, NEW ENGL J MED	10.1056/NEJMoa020461	146.05		CLINICAL CANCER RESEARCH	84
2	BLAY JY	84		DEMETRI GD, 2002, NEW ENGL J MED	10.1056/NEJMoa020461	3213		HIROTA S, 1998, SCIENCE	10.1126/science.279.5350.577	125.54		ANNALS OF SURGICAL ONCOLOGY	78
3	HIROTA S	83		FLETCHER CDM, 2002, HUM PATHOL	10.1053/hupa.2002.123545	2183		FLETCHER CDM, 2002, HUM PATHOL	10.1053/hupa.2002.123545	99.23		INTERNATIONAL JOURNAL OF SURGERY CASE REPORTS	77
4	FLETCHER JA	80		DEMATTEO RP, 2000, ANN SURG	10.1097/00000658-200001000-00008	1801		HEINRICH MC, 2003, SCIENCE	10.1126/science.1079666	84.14		WORLD JOURNAL OF SURGICAL ONCOLOGY	62
5	NISHIDA T	76		HEINRICH MC, 2003, SCIENCE	10.1126/science.1079666	1767		HEINRICH MC, 2003, J CLIN ONCOL	10.1200/JCO.2003.04.190	82.43		ONCOLOGY LETTERS	61
6	DEMETRI GD	75		HEINRICH MC, 2003, J CLIN ONCOL	10.1200/JCO.2003.04.190	1731		DEMATTEO RP, 2000, ANN SURG	10.1097/00000658-200001000-00008	75.04		AMERICAN JOURNAL OF SURGICAL PATHOLOGY	60
7	MIETTINEN M	74		JOENSUU H, 2001, NEW ENGL J MED	10.1056/NEJM200104053441404	1489		MIETTINEN M, 2006, SEMIN DIAGN PATHOL	10.1053/j.semdp.2006.09.001	70		MEDICINE	56
8	PANTALEO MA	69		MIETTINEN M, 2006, SEMIN DIAGN PATHOL	10.1053/j.semdp.2006.09.001	1260		CHOI H, 2007, J CLIN ONCOL	10.1200/JCO.2006.07.3049	65.59		HEPATO-GASTROENTEROLOGY	55
9	TRENT JC	66		MIETTINEN M, 2001, VIRCHOWS ARCH	10.1007/s004280000338	1245		JOENSUU H, 2001, NEW ENGL J MED	10.1056/NEJM200104053441404	64.74		HUMAN PATHOLOGY	54
10	VON MEHREN M	65		KINDBLOM LG, 1998, AM J PATHOL	NA	1203		MIETTINEN M, 2006, ARCH PATHOL LAB MED	NA	55		JOURNAL OF SURGICAL ONCOLOGY	54
11	ANTONESCU CR	64		CHOI H, 2007, J CLIN ONCOL	10.1200/JCO.2006.07.3049	1115		MIETTINEN M, 2001, VIRCHOWS ARCH	10.1007/s004280000338	54.13		INTERNATIONAL JOURNAL OF CLINICAL AND EXPERIMENTAL PATHOLOGY	51
12	DEMATTEO RP	63		MIETTINEN M, 2006, ARCH PATHOL LAB MED	NA	990		JOENSUU H, 2012, JAMA-J AM MED ASSOC	10.1001/jama.2012.347	53.33		SURGICAL ENDOSCOPY AND OTHER INTERVENTIONAL TECHNIQUES	50
13	DEBIEC-RYCHTER M	60		MIETTINEN M, 2005, AM J SURG PATHOL	10.1097/01.pas.0000146010.92933.de	929		MIETTINEN M, 2005, AM J SURG PATHOL	10.1097/01.pas.0000146010.92933.de	48.89		ANTICANCER RESEARCH	49
14	LASOTA J	60		NILSSON B, 2005, CANCER-AM CANCER SOC	10.1002/cncr.20862	900		JOENSUU H, 2008, HUM PATHOL	10.1016/j.humpath.2008.06.025	48.12		MODERN PATHOLOGY	49
15	NANNINI M	60		CORLESS CL, 2004, J CLIN ONCOL	10.1200/JCO.2004.05.140	872		BLANKE CD, 2008, J CLIN ONCOL-a	10.1200/JCO.2007.13.4452	47.62		BMC CANCER	45
16	RUTKOWSKI P	60		RUBIN BP, 2001, CANCER RES	NA	785		NILSSON B, 2005, CANCER-AM CANCER SOC	10.1002/cncr.20862	47.37		JOURNAL OF GASTROINTESTINAL SURGERY	43
17	CORLESS CL	56		JOENSUU H, 2008, HUM PATHOL	10.1016/j.humpath.2008.06.025	770		KINDBLOM LG, 1998, AM J PATHOL	NA	46.27		SURGERY TODAY	43
18	SCHOFFSKI P	54		BLANKE CD, 2008, J CLIN ONCOL-a	10.1200/JCO.2007.13.4452	762		BLANKE CD, 2008, J CLIN ONCOL	10.1200/JCO.2007.13.4403	46		EJSO	40
19	LE CESNE A	50		BLANKE CD, 2008, J CLIN ONCOL	10.1200/JCO.2007.13.4403	736		DEMETRI GD, 2010, J NATL COMPR CANC NE	NA	44.79		ONCOTARGET	40
20	TAKAHASHI T	50		JOENSUU H, 2012, JAMA-J AM MED ASSOC	10.1001/jama.2012.347	640		SOREIDE K, 2016, CANCER EPIDEMIOL	10.1016/j.canep.2015.10.031	44.38		JOURNAL OF CLINICAL ONCOLOGY	38
21	BAUER S	48		DEMETRI GD, 2010, J NATL COMPR CANC NE	NA	627		CORLESS CL, 2004, J CLIN ONCOL	10.1200/JCO.2004.05.140	43.6		CANCER	34
22	KANG YK	48		HEINRICH MC, 2006, J CLIN ONCOL	10.1200/JCO.2006.06.2265	621		HEINRICH MC, 2008, J CLIN ONCOL	10.1200/JCO.2007.15.7461	34.81		AMERICAN SURGEON	33
23	REICHARDT P	47		ANTONESCU CR, 2005, CLIN CANCER RES	10.1158/1078-0432.CCR-04-2245	618		HEINRICH MC, 2006, J CLIN ONCOL	10.1200/JCO.2006.06.2265	34.5		ANNALS OF ONCOLOGY	33
24	HOHENBERGER P	46		SARLOMO-RIKALA M, 1998, MODERN PATHOL	NA	607		RUBIN BP, 2001, CANCER RES	NA	34.13		FRONTIERS IN ONCOLOGY	32
25	BIASCO G	45		CORLESS CL, 2005, J CLIN ONCOL	10.1200/JCO.2005.14.068	595		ANTONESCU CR, 2005, CLIN CANCER RES	10.1158/1078-0432.CCR-04-2245	32.53		INTERNATIONAL JOURNAL OF CANCER	32
26	ZHANG B	45		MIETTINEN M, 1999, HUM PATHOL	10.1016/S0046-8177(99)90040-0	575		JANEWAY KA, 2011, P NATL ACAD SCI USA	10.1073/pnas.1009199108	32.08		CANCER RESEARCH	31
27	GRONCHI A	44		HEINRICH MC, 2008, J CLIN ONCOL	10.1200/JCO.2007.15.7461	557		CORLESS CL, 2005, J CLIN ONCOL	10.1200/JCO.2005.14.068	31.32		PLOS ONE	30
28	LI J	44		TUVESON DA, 2001, ONCOGENE	10.1038/sj.onc.1204704	547		NISHIDA T, 2016, GASTRIC CANCER	10.1007/s10120-015-0526-8	30.5		CANCERS	29
29	JOENSUU H	43		BLAY JY, 2005, ANN ONCOL	10.1093/annonc/mdi127	541		BALACHANDRAN VP, 2011, NAT MED	10.1038/nm.2438	30		DIGESTIVE DISEASES AND SCIENCES	29
30	LI Y	42		LUX ML, 2000, AM J PATHOL	10.1016/S0002-9440(10)64946-2	524		BLAY JY, 2005, ANN ONCOL	10.1093/annonc/mdi127	28.47		JOURNAL OF GASTROINTESTINAL CANCER	29
31	ZHOU Y	41		HIROTA S, 2003, GASTROENTEROLOGY	10.1016/S0016-5085(03)01046-1	518		HEINRICH MC, 2008, J CLIN ONCOL-a	10.1200/JCO.2008.17.4284	27.56		PATHOLOGY INTERNATIONAL	29
32	GEORGE S	40		EMORY TS, 1999, AM J SURG PATHOL	10.1097/00000478-199901000-00009	489		MIETTINEN M, 2006, AM J SURG PATHOL-a	10.1097/00000478-200604000-00008	26.5		PATHOLOGY RESEARCH AND PRACTICE	29
33	RYU MH	40		MIETTINEN M, 2002, HUM PATHOL	10.1053/hupa.2002.124123	479		BOIKOS SA, 2016, JAMA ONCOL	10.1001/jamaoncol.2016.0256	25.88		ONCOLOGIST	27
34	AGAIMY A	39		DEMATTEO RP, 2002, HUM PATHOL	10.1053/hupa.2002.124122	477		BENJAMIN RS, 2007, J CLIN ONCOL	10.1200/JCO.2006.07.3411	25.82		SURGICAL LAPAROSCOPY ENDOSCOPY & PERCUTANEOUS TECHNIQUES	27
35	SCIOT R	38		MIETTINEN M, 2006, AM J SURG PATHOL-a	10.1097/00000478-200604000-00008	477		NIINUMA T, 2012, CANCER RES	10.1158/0008-5472.CAN-11-1803	25.75		GASTRIC CANCER	26
36	TAGUCHI T	38		TRAN T, 2005, AM J GASTROENTEROL	10.1111/j.1572-0241.2005.40709.x	452		HIROTA S, 2003, GASTROENTEROLOGY	10.1016/S0016-5085(03)01046-1	24.67		INTERNAL MEDICINE	26
37	WOZNIAK A	38		WEST RB, 2004, AM J PATHOL	10.1016/S0002-9440(10)63279-8	444		TRAN T, 2005, AM J GASTROENTEROL	10.1111/j.1572-0241.2005.40709.x	23.79		JAPANESE JOURNAL OF CLINICAL ONCOLOGY	26
38	YEH CN	38		LASOTA J, 1999, AM J PATHOL	10.1016/S0002-9440(10)65250-9	443		TUVESON DA, 2001, ONCOGENE	10.1038/sj.onc.1204704	23.78		CUREUS	25
39	ASTOLFI A	37		HEINRICH MC, 2008, J CLIN ONCOL-a	10.1200/JCO.2008.17.4284	441		VAN GLABBEKE M, 2010, J CLIN ONCOL	10.1200/JCO.2009.24.2099	23.71		JOURNAL OF GASTROINTESTINAL ONCOLOGY	25
40	WARDELMANN E	37		BENJAMIN RS, 2007, J CLIN ONCOL	10.1200/JCO.2006.07.3411	439		DUFFY MJ, 2014, INT J CANCER	10.1002/ijc.28384	23.5		SCIENTIFIC REPORTS	25
41	FLETCHER CDM	36		TANIGUCHI M, 1999, CANCER RES	NA	432		SARLOMO-RIKALA M, 1998, MODERN PATHOL	NA	23.35		APPLIED IMMUNOHISTOCHEMISTRY & MOLECULAR MORPHOLOGY	22
42	CASALI PG	35		FLETCHER CDM, 2002, INT J SURG PATHOL	10.1177/106689690201000201	432		MIETTINEN M, 1999, HUM PATHOL	10.1016/S0046-8177(99)90040-0	23		INTERNATIONAL JOURNAL OF CLINICAL AND EXPERIMENTAL MEDICINE	22
43	GELDERBLOM H	34		JANEWAY KA, 2011, P NATL ACAD SCI USA	10.1073/pnas.1009199108	417		DEMATTEO RP, 2008, CANCER-AM CANCER SOC	10.1002/cncr.23199	23		INTERNATIONAL JOURNAL OF SURGICAL PATHOLOGY	22
44	MAKI RG	34		MIETTINEN M, 2000, MODERN PATHOL	10.1038/modpathol.3880210	415		GOODMAN VL, 2007, CLIN CANCER RES	10.1158/1078-0432.CCR-06-2328	22.82		MOLECULAR CANCER THERAPEUTICS	22
45	SAPONARA M	34		SIRCAR K, 1999, AM J SURG PATHOL	10.1097/00000478-199904000-00002	397		WEST RB, 2004, AM J PATHOL	10.1016/S0002-9440(10)63279-8	22.2		ARCHIVES OF PATHOLOGY & LABORATORY MEDICINE	21
46	RAUT CP	33		DEBIEC-RYCHTER M, 2005, GASTROENTEROLOGY	10.1053/j.gastro.2004.11.020	394		LUX ML, 2000, AM J PATHOL	10.1016/S0002-9440(10)64946-2	21.83		CLINICAL JOURNAL OF GASTROENTEROLOGY	21
47	HOU YY	32		BALACHANDRAN VP, 2011, NAT MED	10.1038/nm.2438	390		MIETTINEN M, 2002, HUM PATHOL	10.1053/hupa.2002.124123	21.77		ONCOLOGY REPORTS	21
48	SINGER S	32		GOODMAN VL, 2007, CLIN CANCER RES	10.1158/1078-0432.CCR-06-2328	388		DEMATTEO RP, 2002, HUM PATHOL	10.1053/hupa.2002.124122	21.68		ONCOTARGETS AND THERAPY	21
49	CAO H	31		MIETTINEN M, 1995, AM J SURG PATHOL	10.1097/00000478-199502000-00009	377		KILLIAN JK, 2013, CANCER DISCOV	10.1158/2159-8290.CD-13-0092	20.82		ABDOMINAL RADIOLOGY	20
50	ZHANG Y	31		MIETTINEN M, 1999, AM J SURG PATHOL	10.1097/00000478-199909000-00015	371		DEBIEC-RYCHTER M, 2005, GASTROENTEROLOGY	10.1053/j.gastro.2004.11.020	20.74		CANCER MANAGEMENT AND RESEARCH	20
51	FUMAGALLI E	30		DEMATTEO RP, 2008, CANCER-AM CANCER SOC	10.1002/cncr.23199	368		RUSAKIEWICZ S, 2013, CANCER RES	10.1158/0008-5472.CAN-13-0371	20.36		FUTURE ONCOLOGY	20
52	KANDA T	30		MIETTINEN M, 2002, EUR J CANCER	10.1016/S0959-8049(02)80602-5	365		LIEGL B, 2008, J PATHOL	10.1002/path.2382	20		JOURNAL OF GASTROENTEROLOGY	20
53	SOBIN LH	30		CORLESS CL, 2002, AM J PATHOL	10.1016/S0002-9440(10)61103-0	362		GAJIWALA KS, 2009, P NATL ACAD SCI USA	10.1073/pnas.0812413106	19.73		ONCOGENE	20
54	BESMER P	29		PIDHORECKY I, 2000, ANN SURG ONCOL	10.1007/s10434-000-0705-6	358		FLETCHER CDM, 2002, INT J SURG PATHOL	10.1177/106689690201000201	19.64		SCANDINAVIAN JOURNAL OF GASTROENTEROLOGY	20
55	SANTINI D	29		DAGHER R, 2002, CLIN CANCER RES	NA	358		EMORY TS, 1999, AM J SURG PATHOL	10.1097/00000478-199901000-00009	19.56		SURGICAL CASE REPORTS	20
56	WANG Y	29		CHOI H, 2004, AM J ROENTGENOL	10.2214/ajr.183.6.01831619	356		HIKI N, 2008, SURG ENDOSC	10.1007/s00464-007-9696-8	19.31		AMERICAN JOURNAL OF ROENTGENOLOGY	19
57	ZHANG P	29		SOREIDE K, 2016, CANCER EPIDEMIOL	10.1016/j.canep.2015.10.031	355		DELAHAYE NF, 2011, NAT MED	10.1038/nm.2366	19.08		CANCER CHEMOTHERAPY AND PHARMACOLOGY	19
58	RUBIN BP	28		HEINRICH MC, 2002, HUM PATHOL	10.1053/hupa.2002.124124	352		MIETTINEN M, 2009, AM J SURG PATHOL-a	10.1097/PAS.0b013e3181a90e1a	19.07		CANCER SCIENCE	19
59	SERRANO C	28		MEDEIROS F, 2004, AM J SURG PATHOL	10.1097/00000478-200407000-00007	344		ESPINOSA I, 2008, AM J SURG PATHOL	10.1097/PAS.0b013e3181238cec	18.38		GENES CHROMOSOMES & CANCER	19
60	BENJAMIN RS	27		MIETTINEN M, 2001, AM J SURG PATHOL	10.1097/00000478-200109000-00002	337		DEMETRI GD, 2009, J CLIN ONCOL	10.1200/JCO.2008.20.4818	18.07		INTERNATIONAL JOURNAL OF SURGERY	19
61	HORNICK JL	27		VAN GLABBEKE M, 2010, J CLIN ONCOL	10.1200/JCO.2009.24.2099	332		CHOI H, 2004, AM J ROENTGENOL	10.2214/ajr.183.6.01831619	17.8		MEDICAL ONCOLOGY	19
62	URBINI M	27		SINGER S, 2002, J CLIN ONCOL	10.1200/JCO.2002.03.095	330		MIETTINEN M, 2011, AM J SURG PATHOL	10.1097/PAS.0b013e3182260752	17.77		TRANSLATIONAL GASTROENTEROLOGY AND HEPATOLOGY	19
63	WANG M	27		LIEGL B, 2008, J PATHOL	10.1002/path.2382	320		LASOTA J, 1999, AM J PATHOL	10.1016/S0002-9440(10)65250-9	17.72		AMERICAN JOURNAL OF CLINICAL PATHOLOGY	18
64	YAMAMOTO H	27		MIETTINEN M, 2006, AM J SURG PATHOL	10.1097/01.pas.0000176433.81079.bd	319		MIETTINEN M, 2006, AM J SURG PATHOL	10.1097/01.pas.0000176433.81079.bd	17.72		AMERICAN JOURNAL OF SURGERY	17
65	FENG F	26		LEVY AD, 2003, RADIOGRAPHICS	10.1148/rg.232025146	309		MIETTINEN M, 2000, MODERN PATHOL	10.1038/modpathol.3880210	17.29		ASIAN JOURNAL OF ENDOSCOPIC SURGERY	17
66	JONES RL	26		HIKI N, 2008, SURG ENDOSC	10.1007/s00464-007-9696-8	309		TANIGUCHI M, 1999, CANCER RES	NA	17.28		GASTROENTEROLOGY	17
67	SARLOMO-RIKALA M	26		NIINUMA T, 2012, CANCER RES	10.1158/0008-5472.CAN-11-1803	309		MEDEIROS F, 2004, AM J SURG PATHOL	10.1097/00000478-200407000-00007	17.2		INTERNATIONAL JOURNAL OF CLINICAL ONCOLOGY	17
68	INDIO V	25		RAUT CP, 2006, J CLIN ONCOL	10.1200/JCO.2005.05.3439	308		RAUT CP, 2006, J CLIN ONCOL	10.1200/JCO.2005.05.3439	17.11		ROMANIAN JOURNAL OF MORPHOLOGY AND EMBRYOLOGY	17
69	SICKLICK JK	25		NOVITSKY YW, 2006, ANN SURG	10.1097/01.sla.0000219739.11758.27	308		NOVITSKY YW, 2006, ANN SURG	10.1097/01.sla.0000219739.11758.27	17.11		WORLD JOURNAL OF SURGERY	17
70	TAO KX	25		GAJIWALA KS, 2009, P NATL ACAD SCI USA	10.1073/pnas.0812413106	296		BLAY JY, 2007, J CLIN ONCOL	10.1200/JCO.2006.09.0183	17.06		CASE REPORTS IN SURGERY	16
71	WANG J	25		MIETTINEN M, 2003, AM J SURG PATHOL	10.1097/00000478-200305000-00006	294		EISENBERG BL, 2009, J SURG ONCOL	10.1002/jso.21160	16.93		CURRENT OPINION IN ONCOLOGY	16
72	YIN Y	25		ESPINOSA I, 2008, AM J SURG PATHOL	10.1097/PAS.0b013e3181238cec	294		MIETTINEN M, 2002, EUR J CANCER	10.1016/S0959-8049(02)80602-5	16.59		DIGESTIVE SURGERY	16
73	GODWIN AK	24		ANTONESCU CR, 2003, CLIN CANCER RES	NA	293		CORLESS CL, 2002, AM J PATHOL	10.1016/S0002-9440(10)61103-0	16.45		HEMATOLOGY-ONCOLOGY CLINICS OF NORTH AMERICA	16
74	HALLER F	24		BLAY JY, 2007, J CLIN ONCOL	10.1200/JCO.2006.09.0183	290		AGARAM NP, 2008, GENE CHROMOSOME CANC	10.1002/gcc.20589	16.38		JOURNAL OF LAPAROENDOSCOPIC & ADVANCED SURGICAL TECHNIQUES	16
75	HASEGAWA T	24		DESAI J, 2006, ANN INTERN MED	10.7326/0003-4819-145-9-200611070-00008	287		DAGHER R, 2002, CLIN CANCER RES	NA	16.27		JOURNAL OF SURGICAL CASE REPORTS	16
76	LIU Y	24		MIETTINEN M, 2009, AM J SURG PATHOL-a	10.1097/PAS.0b013e3181a90e1a	286		HEINRICH MC, 2002, HUM PATHOL	10.1053/hupa.2002.124124	16		TURKISH JOURNAL OF GASTROENTEROLOGY	16
77	BLANKE CD	23		WARDELMANN E, 2006, CLIN CANCER RES	10.1158/1078-0432.CCR-05-1211	281		DESAI J, 2006, ANN INTERN MED	10.7326/0003-4819-145-9-200611070-00008	15.94		BMC SURGERY	15
78	CHEN Y	23		DEMETRI GD, 2009, J CLIN ONCOL	10.1200/JCO.2008.20.4818	271		SIRCAR K, 1999, AM J SURG PATHOL	10.1097/00000478-199904000-00002	15.88		EUROPEAN JOURNAL OF CANCER	15
79	KUROKAWA Y	23		BURKILL GJC, 2003, RADIOLOGY	10.1148/radiol.2262011880	267		NISHIDA T, 2008, INT J CLIN ONCOL-a	10.1007/s10147-008-0798-7	15.88		EUROPEAN JOURNAL OF RADIOLOGY	15
80	SHEN L	23		MARTIN J, 2005, J CLIN ONCOL	10.1200/JCO.2005.19.554	267		WARDELMANN E, 2006, CLIN CANCER RES	10.1158/1078-0432.CCR-05-1211	15.61		INTERNATIONAL JOURNAL OF MOLECULAR SCIENCES	15
81	BONVALOT S	22		TAMBORINI E, 2004, GASTROENTEROLOGY	10.1053/j.gastro.2004.02.021	265		BLAY JY, 2012, ANN ONCOL-a	10.1093/annonc/mds252	15.58		VIRCHOWS ARCHIV	15
82	CHEN T	22		CHEN LL, 2004, CANCER RES	10.1158/0008-5472.CAN-04-0085	264		AGAIMY A, 2007, AM J SURG PATHOL	10.1097/01.pas.0000213307.05811.f0	15.41		ANTI-CANCER DRUGS	14
83	EMILE JF	22		AGAIMY A, 2007, AM J SURG PATHOL	10.1097/01.pas.0000213307.05811.f0	262		SINGER S, 2002, J CLIN ONCOL	10.1200/JCO.2002.03.095	15		CANCER MEDICINE	14
84	RAVEGNINI G	22		AGARAM NP, 2008, GENE CHROMOSOME CANC	10.1002/gcc.20589	262		PIDHORECKY I, 2000, ANN SURG ONCOL	10.1007/s10434-000-0705-6	14.92		CASE REPORTS IN ONCOLOGY	14
85	TAMBORINI E	22		TRYGGVASON G, 2005, INT J CANCER	10.1002/ijc.21167	257		MIETTINEN M, 1999, AM J SURG PATHOL	10.1097/00000478-199909000-00015	14.84		CLINICAL SARCOMA RESEARCH	14
86	WANG L	22		KAWANOWA K, 2006, HUM PATHOL	10.1016/j.humpath.2006.07.002	257		LEVY AD, 2003, RADIOGRAPHICS	10.1148/rg.232025146	14.71		EUROPEAN RADIOLOGY	14
87	WANG Q	22		NISHIDA T, 2008, INT J CLIN ONCOL-a	10.1007/s10147-008-0798-7	254		MIETTINEN M, 2001, AM J SURG PATHOL	10.1097/00000478-200109000-00002	14.65		INDIAN JOURNAL OF SURGERY	14
88	ZHANG Q	22		EISENBERG BL, 2009, J SURG ONCOL	10.1002/jso.21160	254		KAWANOWA K, 2006, HUM PATHOL	10.1016/j.humpath.2006.07.002	14.28		INTERNATIONAL SURGERY	14
89	DEI TOS AP	21		DUENSING A, 2004, ONCOGENE	10.1038/sj.onc.1207525	253		MARTIN J, 2005, J CLIN ONCOL	10.1200/JCO.2005.19.554	14.05		JOURNAL OF GASTROENTEROLOGY AND HEPATOLOGY	14
90	DUENSING A	21		FRANQUEMONT DW, 1995, AM J CLIN PATHOL	10.1093/ajcp/103.1.41	248		MIETTINEN M, 2003, AM J SURG PATHOL	10.1097/00000478-200305000-00006	14		LABORATORY INVESTIGATION	14
91	DUFFAUD F	21		DELAHAYE NF, 2011, NAT MED	10.1038/nm.2366	248		ANTONESCU CR, 2003, CLIN CANCER RES	NA	13.95		MOLECULAR AND CLINICAL ONCOLOGY	14
92	KIM KM	21		NISHIDA T, 2016, GASTRIC CANCER	10.1007/s10120-015-0526-8	244		TRYGGVASON G, 2005, INT J CANCER	10.1002/ijc.21167	13.53		ANNALS OF MEDICINE AND SURGERY	13
93	CAMERON S	20		UEYAMA T, 1992, CANCER	10.1002/1097-0142(19920215)69:4<947::AID-CNCR2820690419>3.0.CO;2-X	240		PRENEN H, 2006, CLIN CANCER RES	10.1158/1078-0432.CCR-05-2275	13.33		ASIA-PACIFIC JOURNAL OF CLINICAL ONCOLOGY	13
94	CHEN YY	20		ANTOCH G, 2004, J NUCL MED	NA	240		TAMBORINI E, 2004, GASTROENTEROLOGY	10.1053/j.gastro.2004.02.021	13.25		CLINICAL & TRANSLATIONAL ONCOLOGY	13
95	FUZESI L	20		PRENEN H, 2006, CLIN CANCER RES	10.1158/1078-0432.CCR-05-2275	240		CHEN LL, 2004, CANCER RES	10.1158/0008-5472.CAN-04-0085	13.2		DIAGNOSTIC CYTOPATHOLOGY	13
96	LI CF	20		DUFFY MJ, 2014, INT J CANCER	10.1002/ijc.28384	235		MIETTINEN M, 1995, AM J SURG PATHOL	10.1097/00000478-199502000-00009	13		EXPERT REVIEW OF ANTICANCER THERAPY	13
97	LIU J	20		NISHIDA T, 2000, HISTOL HISTOPATHOL	NA	234		VAN DEN ABBEELE AD, 2008, ONCOLOGIST	10.1634/theoncologist.13-S2-8	13		JOURNAL OF CANCER RESEARCH AND THERAPEUTICS	13
98	NAKAJIMA K	20		LASOTA J, 2004, LAB INVEST	10.1038/labinvest.3700122	234		DEMATTEO RP, 2007, ANN SURG	10.1097/01.sla.0000236630.93587.59	12.88		JOURNAL OF PATHOLOGY	13
99	ROSSI F	20		PIERIE JPEN, 2001, ARCH SURG-CHICAGO	10.1001/archsurg.136.4.383	231		LIEGL B, 2009, AM J SURG PATHOL-a	10.1097/PAS.0b013e318186b158	12.87		PROCEEDINGS OF THE NATIONAL ACADEMY OF SCIENCES OF THE UNITED STATES OF AMERICA	13
100	SAKURAI S	20		MIETTINEN M, 2011, AM J SURG PATHOL	10.1097/PAS.0b013e3182260752	231		ROCK EP, 2007, ONCOLOGIST	10.1634/theoncologist.12-1-107	12.82

## Sheet: Supplementary_Table_4
Supplementary Table 4: Most occurring author keywords and keywords-plus in GIST-related publications in summary over all years and separately depicted for different time spans.
Summary all years					Different time spans
Author Keywords (DE)	Number of articles	Keywords-Plus (ID)	Number of articles		Author Keywords (DE)						Keywords-Plus (ID)
GASTROINTESTINAL STROMAL TUMOR	1517	DIAGNOSIS	838		1984-2000	2001-2010	2011-2016	2017-2022			1984-2000	2001-2010	2011-2016	2017-2022
GIST	1015	C-KIT	797		GASTROINTESTINAL STROMAL TUMOR	GASTROINTESTINAL STROMAL TUMOR	GASTROINTESTINAL STROMAL TUMOR	GASTROINTESTINAL STROMAL TUMOR			TRACT	C-KIT	GIST	GIST
GASTROINTESTINAL STROMAL TUMORS	779	MUTATIONS	775		IMMUNOHISTOCHEMISTRY	GIST	GIST	GIST			SMOOTH-MUSCLE TUMORS	MUTATIONS	DIAGNOSIS	DIAGNOSIS
IMATINIB	594	GIST	721		C-KIT	GASTROINTESTINAL STROMAL TUMORS	GASTROINTESTINAL STROMAL TUMORS	GASTROINTESTINAL STROMAL TUMORS			INTERSTITIAL-CELLS	DIAGNOSIS	IMATINIB MESYLATE	MANAGEMENT
KIT	336	IMATINIB MESYLATE	652		GASTROINTESTINAL STROMAL TUMORS	IMATINIB	IMATINIB	IMATINIB			C-KIT	INTERSTITIAL-CELLS	C-KIT	MUTATIONS
PROGNOSIS	264	MANAGEMENT	630		GIST	KIT	KIT	PROGNOSIS			DIFFERENTIATION	IMATINIB MESYLATE	MUTATIONS	IMATINIB
SURGERY	195	KIT	598		LEIOMYOSARCOMA	IMATINIB MESYLATE	PROGNOSIS	KIT			CAJAL	PROGNOSTIC-FACTORS	KIT	KIT
IMATINIB MESYLATE	185	IMATINIB	545		LEIOMYOMA	C-KIT	SUNITINIB	GASTROINTESTINAL STROMAL TUMOR (GIST)			STOMACH	KIT	MANAGEMENT	IMATINIB MESYLATE
IMMUNOHISTOCHEMISTRY	174	GASTROINTESTINAL STROMAL TUMORS	413		SCHWANNOMA	IMMUNOHISTOCHEMISTRY	SURGERY	CASE REPORT			AUTONOMIC NERVE TUMORS	MANAGEMENT	IMATINIB	CANCER
GASTROINTESTINAL STROMAL TUMOR (GIST)	169	MESYLATE	397		CD34	PDGFRA	GASTROINTESTINAL STROMAL TUMOR (GIST)	SURGERY			CLINICOPATHOLOGICAL FEATURES	EXPRESSION	MESYLATE	C-KIT
C-KIT	166	EXPRESSION	389		GASTROINTESTINAL TRACT	SURGERY	IMATINIB MESYLATE	PDGFRA			IDENTIFICATION	IMATINIB	GASTROINTESTINAL STROMAL TUMORS	EFFICACY
SUNITINIB	159	PROGNOSTIC-FACTORS	388		PROGNOSIS	PROGNOSIS	PDGFRA	IMATINIB MESYLATE			LEIOMYOSARCOMA	MESYLATE	RESECTION	GASTROINTESTINAL STROMAL TUMORS
PDGFRA	158	INTERSTITIAL-CELLS	382		STOMACH	SUNITINIB	STOMACH	IMMUNOHISTOCHEMISTRY			ORIGIN	GIST	EXPRESSION	RESECTION
STOMACH	135	CANCER	361		GASTROINTESTINAL NEOPLASMS	CD117	IMMUNOHISTOCHEMISTRY	STOMACH			CD34 EXPRESSION	OF-FUNCTION MUTATIONS	PROGNOSTIC-FACTORS	RISK
SARCOMA	116	EFFICACY	357		STROMAL TUMOR	SARCOMA	LAPAROSCOPY	SARCOMA			FLOW-CYTOMETRY	GENE	THERAPY	SURVIVAL
CD117	99	RESECTION	346		ELECTRON MICROSCOPY	GASTROINTESTINAL STROMAL TUMOR (GIST)	C-KIT	SUNITINIB			GASTRIC LEIOMYOSARCOMA	EFFICACY	CANCER	THERAPY
TYROSINE KINASE INHIBITOR	98	SURVIVAL	333		IMMUNOCYTOCHEMISTRY	MUTATION	TYROSINE KINASE INHIBITOR	LAPAROSCOPY			LEIOMYOMAS	DIFFERENTIAL-DIAGNOSIS	STOMACH	RECURRENCE
LAPAROSCOPY	86	THERAPY	333		STROMAL TUMORS	STOMACH	SARCOMA	SURVIVAL			MONOCLONAL-ANTIBODY	CAJAL	SURVIVAL	MESYLATE
MUTATION	86	STOMACH	308		ULTRASTRUCTURE	TYROSINE KINASE INHIBITOR	SURVIVAL	TYROSINE KINASE INHIBITOR			PROGNOSTIC FACTORS	GASTROINTESTINAL STROMAL TUMORS	RECURRENCE	SURGERY
SURVIVAL	76	PROGNOSIS	279		ASPIRATION BIOPSY	LEIOMYOMA	CD117	TYROSINE KINASE INHIBITORS			CD34	GERMLINE MUTATION	PROGNOSIS	ADJUVANT IMATINIB
CASE REPORT	70	SURGERY	279		GASTROINTESTINAL AUTONOMIC NERVE TUMOR	LEIOMYOSARCOMA	TARGETED THERAPY	COMPUTED TOMOGRAPHY			EXPRESSION	FEATURES	ADJUVANT IMATINIB	EXPRESSION
METASTASIS	68	SAFETY	274		GASTROINTESTINAL STROMAL TUMOR (GIST)	METASTASIS	DOG1	GISTS			SMOOTH-MUSCLE	SAFETY	EFFICACY	SAFETY
GISTS	63	RECURRENCE	263		GENETICS	DUODENUM	GASTROINTESTINAL STROMAL TUMOUR	REGORAFENIB			CELLS	PROGNOSIS	DOSE IMATINIB	PROGNOSTIC-FACTORS
TARGETED THERAPY	62	FEATURES	242		KI-67	GASTROINTESTINAL STROMAL TUMOUR	RECURRENCE	AVAPRITINIB			GENE	STOMACH	TRIAL	PATHOLOGY
GASTROINTESTINAL STROMAL TUMOUR	60	OF-FUNCTION MUTATIONS	238		LEIOMYOBLASTOMA	GLEEVEC	REGORAFENIB	METASTASIS			PROGNOSIS	LEIOMYOSARCOMAS	PATHOLOGY	STOMACH
LEIOMYOMA	60	RESISTANCE	228		PATHOLOGY	COMPUTED TOMOGRAPHY	ADJUVANT THERAPY	RIPRETINIB			SARCOMAS	SURVIVAL	INTERSTITIAL-CELLS	PROGNOSIS
RECURRENCE	60	RISK	228		CD117	GISTS	MUTATION	RECURRENCE			ANTIGEN	TYROSINE KINASE	SURGERY	RESISTANCE
TYROSINE KINASE INHIBITORS	59	TYROSINE KINASE	221		CYTOLOGY	TARGETED THERAPY	LAPAROSCOPIC SURGERY	CD117			LIGAND-INDEPENDENT ACTIVATION	THERAPY	OF-FUNCTION MUTATIONS	FEATURES
COMPUTED TOMOGRAPHY	57	ADJUVANT IMATINIB	220		DNA PLOIDY	KI-67	METASTASIS	LAPAROSCOPIC SURGERY			RECEPTOR TYROSINE KINASE	SURGERY	TYROSINE KINASE	TRIAL
LAPAROSCOPIC SURGERY	56	PATHOLOGY	208		DUODENUM	KIT MUTATION	SUCCINATE DEHYDROGENASE	META-ANALYSIS			CELL NUCLEAR ANTIGEN	CANCER	RESISTANCE	SUNITINIB
DUODENUM	53	GENE	204		EPITHELIOID LEIOMYOSARCOMA	LIVER METASTASIS	DIAGNOSIS	MUTATION			COMPARATIVE GENOMIC HYBRIDIZATIO	TYROSINE KINASE INHIBITOR	SAFETY	MULTICENTER
DIAGNOSIS	51	DIFFERENTIAL-DIAGNOSIS	194		FINE-NEEDLE ASPIRATION	RECTUM	ENDOSCOPY	DIAGNOSIS			CONSTITUTIVE ACTIVATION	TRACT	DIFFERENTIAL-DIAGNOSIS	PDGFRA MUTATIONS
REGORAFENIB	51	TRIAL	190		INTERSTITIAL CELL OF CAJAL	GASTROINTESTINAL TRACT	TYROSINE KINASE INHIBITORS	GASTROINTESTINAL STROMAL TUMORS (GIST)			DIAGNOSIS	RESISTANCE	PHASE-II TRIAL	EPIDEMIOLOGY
LEIOMYOSARCOMA	47	DOSE IMATINIB	180		INTERSTITIAL CELLS OF CAJAL	MUTATIONS	GISTS	LAPAROSCOPIC RESECTION			INDEX	TERM-FOLLOW-UP	FEATURES	TYROSINE KINASE
RECTUM	47	GISTS	170		INTESTINE	PROGNOSTIC FACTORS	NILOTINIB	TARGETED THERAPY			LIGAND	GISTS	RISK	INTERSTITIAL-CELLS
DOG1	45	PDGFRA MUTATIONS	162		LAPAROSCOPIC SURGERY	SURVIVAL	SDHB	NEOADJUVANT THERAPY			MAST-CELLS	INHIBITOR	GISTS	PHASE-II TRIAL
ENDOSCOPY	45	CAJAL	159		PCNA	CANCER	ADJUVANT	C-KIT			SKEINOID FIBERS	LEIOMYOMAS	GENE	FOLLOW-UP
GASTROINTESTINAL STROMAL TUMORS (GIST)	45	SURGICAL-MANAGEMENT	157		PROLIFERATION	PATHOLOGY	DUODENUM	ENDOSCOPY			W-LOCUS	ACTIVATION	PDGFRA MUTATIONS	DOSE IMATINIB
KI-67	44	PHASE-II TRIAL	151		RECTUM	RECURRENCE	GASTRECTOMY	RECTUM			DNA	PROGRESSION	PROGRESSION	ERA
ADJUVANT THERAPY	43	TERM-FOLLOW-UP	143		SARCOMA	TUMOR	GASTROINTESTINAL STROMAL TUMORS (GIST)	DUODENUM			EXTRA-ADRENAL PARAGANGLIOMA	SURGICAL-MANAGEMENT	SURGICAL-MANAGEMENT	OUTCOMES
KIT MUTATION	41	PROGRESSION	141		SMALL INTESTINE	C-KIT MUTATION	KI-67	ENDOSCOPIC RESECTION			INTESTINE	SMOOTH-MUSCLE TUMORS	PHASE-II	MECHANISMS
CT	40	TYROSINE KINASE INHIBITOR	141		SMOOTH MUSCLE	CD34	LEIOMYOMA	GASTROINTESTINAL STROMAL TUMOUR			LEIOMYOBLASTOMAS	SOFT-TISSUE SARCOMAS	TERM-FOLLOW-UP	OF-FUNCTION MUTATIONS
META-ANALYSIS	37	TRACT	139		SMOOTH MUSCLE TUMOR	CT	BIOMARKER	GASTROINTESTINAL STROMAL TUMORS (GISTS)			LEIOMYOSARCOMAS	RESECTION	SUCCINATE-DEHYDROGENASE	RISK STRATIFICATION
RESISTANCE	36	GERMLINE MUTATION	126		SURGERY	DIAGNOSIS	CT	CANCER			MUTATION	RECEPTOR TYROSINE KINASE	SUNITINIB	SURGICAL-MANAGEMENT
CANCER	34	PHASE-II	125		ACTIN	ENDOSCOPIC ULTRASOUND	BRAF	CT			MUTATIONS	ACQUIRED-RESISTANCE	POSITRON-EMISSION-TOMOGRAPHY	FAILURE
NEOADJUVANT THERAPY	34	INHIBITOR	123		ACUTE DISSEMINATED INTRAVASCULAR COAGULATION	GASTROINTESTINAL	LEIOMYOSARCOMA	ENDOSCOPIC ULTRASOUND			NEOPLASMS	CELLS	TYROSINE KINASE INHIBITOR	GISTS
GASTROINTESTINAL STROMAL TUMORS (GISTS)	33	ACTIVATION	118		AGNORS	INTERSTITIAL CELLS OF CAJAL	META-ANALYSIS	LEIOMYOMA			SMALL-INTESTINE	STI571	KIT MUTATIONS	PHASE-II
LIVER METASTASIS	33	CELLS	118		ALLELIC LOSS	P53	RISK STRATIFICATION	OVERALL SURVIVAL			BONE-MARROW	CD117	FOLLOW-UP	CELLS
CD34	31	SUNITINIB	117		ALPHA-SMOOTH MUSCLE ACTIN	C-KIT GENE	COMPUTED TOMOGRAPHY	RESISTANCE			BREAST-CANCER	POOR-PROGNOSIS	INHIBITOR	CT
ENDOSCOPIC ULTRASOUND	31	MECHANISMS	116		ARGYROPHILIC NUCLEOLAR ORGANIZER REGIONS	ESOPHAGUS	ESOPHAGUS	DOG1			CANCER	DOMAIN	PHASE-III	GUIDELINES
ESOPHAGUS	31	LEIOMYOSARCOMAS	110		AUTONOMIC NERVE TUMOR	GASTROINTESTINAL NEOPLASMS	KIT MUTATION	NOMOGRAM			CELL ANTIGEN CD34	PDGFRA MUTATIONS	MECHANISMS	INHIBITION
GASTROINTESTINAL TRACT	31	FOLLOW-UP	99		BOWEL	GASTROINTESTINAL STROMAL TUMORS (GIST)	OVERALL SURVIVAL	GASTRIC GIST			COPY NUMBER CHANGES	SARCOMA	ACTIVATION	CARCINOMA
SUCCINATE DEHYDROGENASE	31	SMOOTH-MUSCLE TUMORS	97		C-KIT PROTEIN	INCIDENCE	PROGNOSTIC FACTOR	GASTROINTESTINAL STROMAL TUMOURS			DESMIN	ACTIVATING MUTATIONS	CAJAL	GENE
TREATMENT	31	GROWTH	95		C-KIT PROTO-ONCOGENE	LAPAROSCOPIC SURGERY	RECTUM	KIT MUTATION			DNA-PLOIDY	AUTONOMIC NERVE TUMORS	KINASE	SUCCINATE-DEHYDROGENASE
ADJUVANT	28	MULTICENTER	94		CALDESMON	NEOADJUVANT	RESISTANCE	RADIOMICS			ELECTRICAL RHYTHMICITY	DOSE IMATINIB	GROWTH	TYROSINE KINASE INHIBITOR
GASTROINTESTINAL	28	RECEPTOR TYROSINE KINASE	92		CANDIDATE GENE	NEUROFIBROMATOSIS	SDHA	GASTRIC GASTROINTESTINAL STROMAL TUMOR			ENDOTHELIAL-CELLS	LEIOMYOSARCOMA	TYROSINE-KINASE	ACTIVATION
GASTROINTESTINAL NEOPLASMS	28	CT	91		CARNEY TRIAD	TREATMENT	TREATMENT	IMATINIB RESISTANCE			EPITHELIOID LEIOMYOSARCOMA	GROWTH	CHRONIC MYELOID-LEUKEMIA	KINASE INHIBITOR
LAPAROSCOPIC RESECTION	28	CARCINOMA	90		CD 34	ADJUVANT THERAPY	GENOTYPE	ONCOLOGY			GASTRIC LEIOMYOBLASTOMA	PATTERNS	V600E BRAF MUTATIONS	ADJUVANT IMATINIB MESYLATE
OVERALL SURVIVAL	28	ERA	90		CGH	GASTROINTESTINAL BLEEDING	LIVER	PROPENSITY SCORE MATCHING			HETEROZYGOSITY	SOFT-TISSUE	PATIENT	INHIBITOR
AVAPRITINIB	27	KIT MUTATIONS	89		CLASSIFICATION	LAPAROSCOPY	NEUROFIBROMATOSIS TYPE 1	ADJUVANT THERAPY			HUMAN SMALL-INTESTINE	CHRONIC MYELOID-LEUKEMIA	RISK STRATIFICATION	PROGRESSION
GASTRECTOMY	27	SARCOMA	89		CLEAR CELLS	PLATELET-DERIVED GROWTH FACTOR RECEPTOR ALPHA	PANCREATICODUODENECTOMY	GASTRECTOMY			LOSSES	KIT MUTATIONS	CELLS	RANDOMIZED-TRIAL
GASTROINTESTINAL STROMAL TUMOURS	27	SOFT-TISSUE	88		COLON	RECEPTOR TYROSINE KINASE	GASTROINTESTINAL	GASTRIC CANCER			MANAGEMENT	MECHANISMS	EXPERIENCE	SOFT-TISSUE
INTERSTITIAL CELLS OF CAJAL	27	ACQUIRED-RESISTANCE	87		COMPARATIVE GENOMIC HYBRIDIZATION	RESISTANCE	METASTATIC	IMMUNOTHERAPY			METASTASIS	BIOLOGY	GROWTH-FACTOR	WILD-TYPE
PATHOLOGY	27	POSITRON-EMISSION-TOMOGRAPHY	86		COMPLEX GENETIC DISEASE	ADENOCARCINOMA	OUTCOME	KI-67			MUSCLE TUMORS	CARNEY TRIAD	RECEPTOR TYROSINE KINASE	GROWTH
TUMOR	27	LEIOMYOMAS	85		CROHN'S DISEASE	CARNEY TRIAD	PANCREAS	LAPAROSCOPIC			POINT MUTATION	GROWTH-FACTOR	FINE-NEEDLE-ASPIRATION	SARCOMA
BIOMARKER	26	KINASE	83		DESMIN	ENDOSCOPY	PET/CT	METASTATIC			PROGNOSTIC VALUE	CARCINOMA	CARCINOMA	KINASE
GASTRIC GIST	26	SUCCINATE-DEHYDROGENASE	81		DOGS	GASTROINTESTINAL STROMAL TUMORS (GISTS)	REVIEW	NEXT-GENERATION SEQUENCING			PROTEIN	MUSCLE TUMORS	CT	REGORAFENIB
GLEEVEC	26	CHRONIC MYELOID-LEUKEMIA	80		EMERGENCY SURGERY	POSITRON EMISSION TOMOGRAPHY	WEDGE RESECTION	PANCREATICODUODENECTOMY			PROTO-ONCOGENE	JUXTAMEMBRANE DOMAIN	ERA	TERM-FOLLOW-UP
MUTATIONS	26	RISK STRATIFICATION	79		EPITHELIOID LEIOMYOMA	SCHWANNOMA	GASTRIC GIST	RISK CLASSIFICATION			PROTOONCOGENE C-KIT	PHASE-II	GENE-EXPRESSION	CRITERIA
PROGNOSTIC FACTORS	26	OUTCOMES	77		EPITHELIOID SMOOTH MUSCLE TUMOR	SMALL INTESTINE	GASTROINTESTINAL STROMAL TUMORS (GISTS)	SMALL INTESTINE			SCHWANNOMAS	PHASE-I	MARKER	SUBMUCOSAL TUMORS
RIPRETINIB	26	POOR-PROGNOSIS	77		EPITHELIOID STROMAL TUMORS	SOFT TISSUE SARCOMA	GASTROINTESTINAL STROMAL TUMOURS	APOPTOSIS			TISSUE	TRIAL	MONOCLONAL-ANTIBODY	CLINICAL-PRACTICE GUIDELINES
SMALL INTESTINE	26	EPIDEMIOLOGY	75		EPSTEIN-BARR VIRUS INFECTION	STI-571	LIVER METASTASIS	ENDOSCOPIC SUBMUCOSAL DISSECTION			V-KIT	GENE-EXPRESSION	POOR-PROGNOSIS	DOG1
NEOADJUVANT	25	SOFT-TISSUE SARCOMAS	73		ESOPHAGUS	STI571	MINIMALLY INVASIVE SURGERY	GASTRIC GASTROINTESTINAL STROMAL TUMORS			ACTIN	C-KIT GENE	SOFT-TISSUE	GASTRIC-CANCER
PANCREATICODUODENECTOMY	25	INHIBITION	72		EXTRA-ADRENAL PARAGANGLIOMA	STROMAL TUMOR	MUTATIONAL ANALYSIS	MAGNETIC RESONANCE IMAGING			AMPLIFICATION	CT	OUTCOMES	SUBMUCOSAL DISSECTION
SCHWANNOMA	25	GENE-EXPRESSION	70		FLOW CYTOMETRY	TYROSINE KINASE INHIBITORS	NEOADJUVANT THERAPY	PATHOLOGY			ANTIBODY	EORTC-SOFT-TISSUE	SARCOMA	BREAST-CANCER
APOPTOSIS	24	PATIENT	69		FNCLCC GRADE	BCL-2	PDGFR ALPHA	SMALL BOWEL			ANTIGEN CD34	KINASE	SOLID TUMORS	PDGFRA
GASTROINTESTINAL BLEEDING	24	FAILURE	68		GASTRO-INTESTINAL STROMAL TUMOR (GIST)	DOG1	PTEN	SUCCINATE DEHYDROGENASE			ASSOCIATION	RECEPTOR	ACQUIRED-RESISTANCE	SPECTRUM
NEUROFIBROMATOSIS TYPE 1	24	PHASE-III	68		GASTROINTESTINAL AUTONOMIC NERVE TUMORS	EPIDEMIOLOGY	RECIST	BIOMARKER			C-KIT RECEPTOR	CELL	MULTICENTER	FULL-THICKNESS RESECTION
STROMAL TUMOR	23	CARNEY TRIAD	65		GASTROINTESTINAL AUTONOMIC NEURAL TUMOR (GANT)	FISH	SCHWANNOMA	GASTRIC			CELL GROWTH-FACTOR	RECURRENCE	PDGFRA	HIGH-RISK
C-KIT MUTATION	22	GROWTH-FACTOR	64		GASTROINTESTINAL STROMAL CELL TUMOURS (GIST)	GASTROINTESTINAL STROMAL TUMOUR (GIST)	TUMOR	GASTROINTESTINAL BLEEDING			DELETION	PATHOLOGY	BIOLOGY	NEOADJUVANT IMATINIB
ENDOSCOPIC RESECTION	22	BREAST-CANCER	63		GASTROINTESTINAL STROMAL SARCOMA	KIT GENE	WILD-TYPE	LIVER METASTASIS			EWINGS-SARCOMA	POSITRON-EMISSION-TOMOGRAPHY	BREAST-CANCER	POSITRON-EMISSION-TOMOGRAPHY
GASTRIC	22	IDENTIFICATION	63		GASTROINTESTINAL STROMAL/SMOOTH MUSCLE TUMORS	LIVER	ADENOCARCINOMA	MESENCHYMAL TUMORS			GAN TUMOR	SARCOMAS	FAILURE	ACQUIRED-RESISTANCE
IMATINIB RESISTANCE	22	PATTERNS	63		GASTROINTESTINAL TUMORS	LOSS OF HETEROZYGOSITY	APOPTOSIS	MINIMALLY INVASIVE SURGERY			GASTRIC EPITHELIOID LEIOMYOSARCO	INTRAMURAL LEIOMYOMAS	ACTIVATING MUTATIONS	PATHWAY
LAPAROSCOPIC	22	FINE-NEEDLE-ASPIRATION	62		GENE MUTATION	MUTATION ANALYSIS	C-KIT MUTATION	MITOTIC INDEX			GROWTH	MOUSE MODEL	CARNEY TRIAD	PROLIFERATION
NEUROFIBROMATOSIS	22	LEIOMYOSARCOMA	62		GENETIC INSTABILITY	NEOPLASMS	EFFICACY	NF1			HEMATOPOIETIC PROGENITOR CELLS	BEHAVIOR	GERMLINE MUTATION	DIFFERENTIAL-DIAGNOSIS
PEDIATRIC	22	ACTIVATING MUTATIONS	61		GENOMICS	PEDIATRIC	EPIDEMIOLOGY	RESECTION			HUMAN COLON	FINE-NEEDLE-ASPIRATION	SURGICAL RESECTION	PATIENT
RISK STRATIFICATION	22	CD117	61		GIST OF THE RECTUM	APOPTOSIS	GASTRIC	SEER			IMMORTAL CELLS	IDENTIFICATION	TRACT	IMATINIB RESISTANCE
SDHB	22	BIOLOGY	60		GISTS	C-KIT PROTO-ONCOGENE	GASTROINTESTINAL NEOPLASMS	TOMOGRAPHY			IMMUNOHISTOCHEMISTRY	IN-VITRO	COMPUTED-TOMOGRAPHY	METASTASIS
BRAF	21	RECEPTOR	60		HISTOGENESIS	CD 117	INTERSTITIAL CELLS OF CAJAL	TREATMENT			IMMUNOREACTIVITY	PROGNOSTIC-SIGNIFICANCE	CRITERIA	CHRONIC MYELOID-LEUKEMIA
MAGNETIC RESONANCE IMAGING	21	PDGFRA	58		HISTOLOGY	CGH	LAPAROSCOPIC	ADJUVANT			INTERMEDIATE FILAMENTS	PROLIFERATION	DISEASE	GENE-EXPRESSION
METASTATIC	21	PROLIFERATION	58		HIV INFECTION	CHEMOTHERAPY	PEDIATRIC	BARIATRIC SURGERY			KI-67	SU11248	GUIDELINES	IMPACT
ADENOCARCINOMA	20	DOMAIN	57		HYPERTENSION	CYTOLOGY	PROSTATE	CHEMOTHERAPY			MALIGNANT-MELANOMA	MUTATION	METASTASIS	KIT MUTATIONS
EPIDEMIOLOGY	20	GUIDELINES	56		ILEUM	GENETICS	SMALL BOWEL	ESOPHAGUS			MARKERS	PATIENT	SU11248	METAANALYSIS
LIVER	20	AUTONOMIC NERVE TUMORS	55		IMAGE ANALYSIS COMPUTER-ASSISTED	GLIVEC	THERAPY	JEJUNUM			MENINGIOMAS	PROTOONCOGENE C-KIT	CARNEY-STRATAKIS-SYNDROME	OPEN-LABEL
NILOTINIB	20	DIFFERENTIATION	55		IMAGE CYTOMETRY	JEJUNUM	ANGIOGENESIS	MIRNA			MITOTIC COUNT	SIGNAL-TRANSDUCTION	IN-VITRO	RECEPTOR
PANCREAS	20	METASTASIS	55		IMAGING MRI CT ULTRASOUND	MAGNETIC RESONANCE IMAGING	CANCER	NEOADJUVANT			MONOCLONAL-ANTIBODIES	SITE	INHIBITION	WEDGE RESECTION
STROMAL TUMORS	20	ORIGIN	55		IMMUNOCHEMISTRY	NEOADJUVANT THERAPY	CARNEY TRIAD	NEUROFIBROMATOSIS TYPE 1			MYOGENIC TUMORS	YOUNG-ADULTS	NEOADJUVANT IMATINIB	COMPUTED-TOMOGRAPHY
GASTRIC GASTROINTESTINAL STROMAL TUMOR	19	MONOCLONAL-ANTIBODY	54		IMMUNOHISTOCHEMICAL PHENOTYPING	PDGFR	CARNEY-STRATAKIS SYNDROME	PET			MYOSARCOMAS	BCR-ABL	RANDOMIZED-TRIAL	LAPAROSCOPIC RESECTION
NOMOGRAM	19	COMPUTED-TOMOGRAPHY	53		IMMUNOHISTOCHEMISTRY LEIOMYOSARCOMA	PET	CD34	RECURRENCE-FREE SURVIVAL			NERVE SHEATH TUMORS	CHILDREN	RESISTANT	ORIGIN
ONCOLOGY	19	KINASE INHIBITOR	53		IMMUNOHISTOLOGICAL MARKERS	SIGNAL TRANSDUCTION	COLON	RISK STRATIFICATION			PLOIDY	COPY NUMBER CHANGES	KINASE MUTATIONS	PHASE-III
P53	19	STI571	53		INTERNET RESOURCE	STROMAL	DOG-1	SDH			POSSIBLE INVOLVEMENT	OCCUR	LAPAROSCOPIC RESECTION	STRATIFICATION
REVIEW	19	MARKER	52		INTERSTITIAL CELLS OF CAJAL (ICC)	STROMAL TUMORS	EGIST	STOMACH NEOPLASMS			PRODUCT	PHASE-II TRIAL	MORPHOLOGY	SUBEPITHELIAL TUMORS
CARNEY TRIAD	18	NEOADJUVANT IMATINIB	52		INTESTINAL MOTILITY DISORDER	THERAPY	EXTRA-GASTROINTESTINAL STROMAL TUMOR	SURGICAL RESECTION			PROGNOSTIC-SIGNIFICANCE	PULMONARY CHONDROMA	MOUSE MODEL	SURGICAL RESECTION
JEJUNUM	18	MOUSE MODEL	51		INTRA-ABDOMINAL FIBROMATOSIS	TYROSINE KINASE	GASTROINTESTINAL TRACT	BRAF			PROGRESSION	STEM-CELL FACTOR	MUTATION	ADJUVANT
MINIMALLY INVASIVE SURGERY	18	MUTATION	50		JEJUNAL INTERPOSITION	ADJUVANT	GENE MUTATION	GASTROINTESTINAL			PROLIFERATION	ASSOCIATION	OF-THE-LITERATURE	APOPTOSIS
OUTCOME	18	V600E BRAF MUTATIONS	50		JEJUNUM	CHILDREN	IMATINIB RESISTANCE	LIVER METASTASES			PROTEINS	ENDOTHELIAL GROWTH-FACTOR	SOFT-TISSUE SARCOMAS	CAJAL
PLATELET-DERIVED GROWTH FACTOR RECEPTOR ALPHA	18	PHASE-I	49		KIT	CYTOGENETICS	KI67	OPEN SURGERY			PROTOONCOGENE	BENIGN	SPECTRUM	EUS
RECEPTOR TYROSINE KINASE	18	SURGICAL RESECTION	49		KIT MUTATION	EGIST	MECKEL'S DIVERTICULUM	PEDIATRIC			PULMONARY CHONDROMA	INHIBITION	COLORECTAL-CANCER	LONG-TERM OUTCOMES
RISK CLASSIFICATION	18	CRITERIA	48		LEIMYOSARCOMA	ENDOSONOGRAPHY	MITOSIS	PROLIFERATION			RET PROTOONCOGENE	PROTEIN	ENDOTHELIAL GROWTH-FACTOR	PATTERNS
SMALL BOWEL	18	EXPERIENCE	48		LEIOMYOMA AND LEIOMYOSARCOMA	EXON 11	MUTATIONS	RISK ASSESSMENT			S100 PROTEIN	BIOPSY	FREE SURVIVAL	V600E BRAF MUTATIONS
SOFT TISSUE SARCOMA	18	RANDOMIZED-TRIAL	48		LIVER NEOPLASMS	GASTRIC	NEOADJUVANT	ROBOTIC SURGERY			SEQUENCE	C-KIT MUTATION	RECEPTOR	IDENTIFICATION
SURGICAL RESECTION	18	TYROSINE-KINASE	48		LOW CYTOMETRY	GASTROINTESTINAL STROMAL TUMOURS	PHARMACOKINETICS	SUBMUCOSAL TUMOR			SOLID TUMORS	COMPUTED-TOMOGRAPHY	RESIDUAL DISEASE	LESIONS
THERAPY	18	SPECTRUM	47		MESENCHYMAL NEOPLASMS	GENE EXPRESSION	SDH	TEXTURE ANALYSIS			STROMAL TUMORS	DIFFERENTIATION	THERAPEUTIC TARGET	POPULATION
ANGIOGENESIS	17	SU11248	46		MESENCHYMAL TUMORS OF GASTROINTESTINAL TRACT	GERMLINE MUTATION	STOMACH NEOPLASMS	X-RAY COMPUTED			SURGICAL-MANAGEMENT	DISEASE	DOG1	FINE-NEEDLE-ASPIRATION
CHEMOTHERAPY	17	WILD-TYPE	46		MESENTERIC FIBROMATOSIS	ILEUM	TYROSINE KINASE	ANGIOGENESIS			TRIAD	EMISSION-TOMOGRAPHY	LEIOMYOMAS	GERMLINE MUTATION
GASTRIC CANCER	17	SUBMUCOSAL TUMORS	44		MESENTERY	MALIGNANT GIST	VASCULAR ENDOTHELIAL GROWTH FACTOR	ARTIFICIAL INTELLIGENCE			TUMORS	OF-THE-LITERATURE	LEIOMYOSARCOMAS	INFLAMMATION
IMMUNOTHERAPY	17	DOG1	43		METASTASIS	MESENCHYMAL TUMOR	WILD TYPE	CD34			TYROSINE KINASE	ORIGIN	NILOTINIB	RECEPTOR TYROSINE KINASE
NF1	17	IN-VITRO	43		MICROLEIOMYOMA	METASTASES	CANINE	DIFFERENTIAL DIAGNOSIS			VASCULAR ENDOTHELIAL-CELLS	BREAST-CANCER	PROTEIN	TYROSINE KINASE INHIBITORS
PDGFR ALPHA	17	JUXTAMEMBRANE DOMAIN	43		MOLECULAR GENETICS	MIB-1	CHOI CRITERIA	DRUG RESISTANCE			VIMENTIN	CD34	SUBMUCOSAL TUMORS	BIOPSY
PET	17	PROTEIN	43		MUSCLE ACTIN	NEOPLASM	DESMOID TUMOR	ENDOSCOPIC FULL-THICKNESS RESECTION			1P	DNA-PLOIDY	ADENOCARCINOMA	CARNEY TRIAD
PROGNOSTIC FACTOR	17	DISEASE	42		MUSCLE CELL	NEUROFIBROMATOSIS TYPE 1	ENDOSCOPIC ULTRASONOGRAPHY	ENDOSCOPIC ULTRASONOGRAPHY			20Q13	PROGNOSTIC FACTORS	GERMLINE MUTATIONS	GASTRECTOMY
RESECTION	17	IMATINIB RESISTANCE	42		MUSCLE SPECIFIC ACTIN	P16	ENUCLEATION	EXTRA-GASTROINTESTINAL STROMAL TUMOR			ACTIVATION	PROGNOSTIC VALUE	IDENTIFICATION	IMAGES
C-KIT GENE	16	LAPAROSCOPIC RESECTION	42		MUSCLE-SPECIFIC ACTIN	P16(INK4A)	GASTRIC GASTROINTESTINAL STROMAL TUMOR	INTERSTITIAL CELLS OF CAJAL			ACUTE MYELOID-LEUKEMIA	PROGRESSION-FREE SURVIVAL	IMATINIB RESISTANCE	LONG-TERM
INCIDENCE	16	ASSOCIATION	41		MUTATION	PANCREAS	GASTROINTESTINAL BLEEDING	MALIGNANCY			ADENOCARCINOMA	ABL TYROSINE KINASE	MOLECULAR-GENETICS	RECURRENT
MITOTIC INDEX	16	CELL	41		NEOPLASMS	PARAGANGLIOMA	GERMLINE MUTATION	MICRORNA			AIDS	APOPTOSIS	SYNCHRONOUS OCCURRENCE	COEXISTENCE
PROLIFERATION	16	ENDOTHELIAL GROWTH-FACTOR	41		NF2	PDGFRA MUTATION	GUIDELINES	MUTATIONS			ALLELIC LOSS	KIT GENE	BRAF MUTATIONS	EXPERIENCE
STOMACH NEOPLASMS	16	GASTRIC-CANCER	41		OMENTUM	PKC THETA	HEMOPERITONEUM	NEUROFIBROMATOSIS			ALPHA-ADDUCIN LOCUS	OF-FUNCTION MUTATION	EARLY PREDICTION	GASTROINTESTINAL STROMAL TUMOR
SUBMUCOSAL TUMOR	16	ADJUVANT IMATINIB MESYLATE	40		ONCOGENE	REVIEW	IMMUNOTHERAPY	PROGNOSTIC FACTORS			ANEUPLOIDY	SMALL-INTESTINE	IMPACT	LEIOMYOSARCOMAS
COLON	15	APOPTOSIS	40		ONCOPROTEINS	SUNITINIB MALATE	LAPAROSCOPIC RESECTION	RECTAL GIST			ANGIOTENSINOGEN	ANTITUMOR-ACTIVITY	PARAGANGLIOMA	MARKER
DIFFERENTIAL DIAGNOSIS	15	PROGNOSTIC-SIGNIFICANCE	40		P53	SYNCHRONOUS	LOCAL RESECTION	RISK			APOPTOSIS	CELL TUMORS	PET	NEOPLASMS
ENDOSCOPIC SUBMUCOSAL DISSECTION	15	WEDGE RESECTION	39		PACEMAKER CELL	VASCULAR ENDOTHELIAL GROWTH FACTOR	MICRORNA	SAFETY			AUTONOMIC NERVE TUMOR	DELETIONS	POPULATION	PHARMACOKINETICS
ENDOSCOPIC ULTRASONOGRAPHY	15	BENIGN	38		PATHOGENESIS	VON RECKLINGHAUSEN'S DISEASE	MITOTIC INDEX	THERAPEUTIC DRUG MONITORING			BENIGN	ERA	PROLIFERATION	PROGRESSION-FREE
GENOTYPE	15	BIOPSY	38		PGP	ANEMIA	MRI	TUMOR			BENIGN SCHWANNOMA	EXTRAADRENAL PARAGANGLIOMA	RENAL-CELL CARCINOMA	COLORECTAL-CANCER
GERMLINE MUTATION	15	EORTC-SOFT-TISSUE	38		PLEXOSARCOMA	ANGIOGENESIS	NEOPLASM METASTASIS	BLEEDING			BETA-3 SUBUNIT VARIANT	KINASE DOMAIN	ANGIOGENESIS	HEPATOCELLULAR-CARCINOMA
NEXT-GENERATION SEQUENCING	15	OF-THE-LITERATURE	38		PLOIDIES	C-KIT PROTEIN	NEUROFIBROMATOSIS	CIRCULATING TUMOR DNA			BIOCHEMICAL-CHARACTERIZATION	KINASE INHIBITOR STI571	CD117	LIMITED RESECTION
PET/CT	15	PROGNOSTIC VALUE	38		PLOIDY	COLON	P53	D842V			BIOPSY	MARKER	EPIDEMIOLOGY	MALIGNANCY
SDH	15	SARCOMAS	38		PROGNOSTIC FACTORS	CYCLOOXYGENASE-2	PERFORATION	DEEP LEARNING			BLOOD-PRESSURE	METASTASIS	KIT GENE	MOLECULAR SUBTYPES
WEDGE RESECTION	15	INTRAMURAL LEIOMYOMAS	37		PROLIFERATING CELL NUCLEAR ANTIGEN	DIFFERENTIAL DIAGNOSIS	PHEOCHROMOCYTOMA	DUODENAL GASTROINTESTINAL STROMAL TUMOR			BONE SARCOMA GROUP	PHASE-III	PHASE-I	MOUSE MODEL
WILD-TYPE	15	ADJUVANT	36		PROTO-ONCOGENE	ELDERLY	PROGNOSTIC FACTORS	EPIDEMIOLOGY			BREAST	PROTOONCOGENE	PROGNOSTIC VALUE	MULTICENTER PHASE-II
CYTOLOGY	14	CLINICAL-PRACTICE GUIDELINES	36		PROXIMAL GASTRECTOMY	FIBROMATOSIS	PROLIFERATION	ESOPHAGOGASTRIC JUNCTION			BREAST-CARCINOMA	RECEPTOR-ALPHA GENE	WILD-TYPE	RESISTANT
EXTRA-GASTROINTESTINAL STROMAL TUMOR	14	MUSCLE TUMORS	36		PULMONARY HAMARTOMA	FINE NEEDLE ASPIRATION	RADIOTHERAPY	FOLLOW-UP			C-KIT PROTOONCOGENE	SKEINOID FIBERS	CLINICAL-PRACTICE GUIDELINES	SOFT-TISSUE SARCOMA
KIT GENE	14	PATHWAY	36		S-100 PROTEIN	FLUORESCENCE IN SITU HYBRIDIZATION	RECEPTOR TYROSINE KINASE	GASTRIC TUMOR			C-MYC PROTOONCOGENE	ST1571	COMMON	SUBEPITHELIAL LESIONS
MUTATIONAL ANALYSIS	14	POPULATION	36		SCRAPE CYTOLOGY	GASTRIC GIST	RISK CLASSIFICATION	HEPATECTOMY			CANCER-PATIENTS	STI-571	DOWN-REGULATION	SURGICAL-TREATMENT
PARAGANGLIOMA	14	YOUNG-ADULTS	36		SIGNET-RING CELLS	GASTROINTESTINAL NEOPLASM	SECONDARY RESISTANCE	LIMITED RESECTION			CANINE PROXIMAL COLON	ANGIOGENESIS	EORTC-SOFT-TISSUE	VALIDATION
PDGFRA MUTATION	14	ADENOCARCINOMA	35		SKEINOID FIBERS	GASTROINTESTINAL TUMOR	SORAFENIB	LIQUID BIOPSY			CARCINOMA	EXTRACELLULAR DOMAIN	EXTRAADRENAL PARAGANGLIOMA	ANTIBODY
PROPENSITY SCORE MATCHING	14	BEHAVIOR	35		SMALL BOWELS	GIST-T1	STROMAL TUMOR	MESENCHYMAL TUMOR			CARCINOMAS	HYPERPIGMENTATION	GASTRIC-CANCER	ASSOCIATION
PROSTATE	14	CHILDREN	35		SMOOTH MUSCLE ACTIN	INFLAMMATORY FIBROID POLYP	SUBMUCOSAL TUMOR	NEOADJUVANT TREATMENT			CARNEY TRIAD	PDGFRA	HIGH-RISK	BENIGN
RADIOMICS	14	NEOPLASMS	35		SMOOTH MUSCLE TUMORS	INTERSTITIAL CELL OF CAJAL	SURGICAL RESECTION	NEUROENDOCRINE TUMORS			CARNEYS TRIAD	TYROSINE-KINASE	INVASION	BRAF MUTATIONS
RECURRENCE-FREE SURVIVAL	14	ANGIOGENESIS	34		SMOOTH MUSCLE TUMOURS	KIT MUTATIONS	SYNCHRONOUS	OPEN RESECTION			CD117	COMMON	KINASE INHIBITOR	CLASSIFICATION
SYNCHRONOUS	14	COLORECTAL-CANCER	34		SOFT TISSUES	MALIGNANT POTENTIAL	ADHERENCE	PANCREAS			CDNA CLONING	GRADE	NEOADJUVANT/ADJUVANT IMATINIB MESYLATE	DIFFERENTIATION
					SPINDLE CELL STROMAL TUMORS	MRI	AMPULLA OF VATER	PERFORATION			CELL TUMORS	KINASE-C-THETA	PROGNOSTIC-SIGNIFICANCE	DOWN-REGULATION
